# Supplementary material for: PEAKQC: periodicity evaluation in single-cell ATAC-seq data for quality assessment
Source: Brief Bioinform. 2025 Sep 16;26(5):bbaf465. doi: 10.1093/bib/bbaf465 (PMC12448717; doi:10.1093/bib/bbaf465)
Supplement: Supplemental_table_1_bbaf465 [file supplemental_table_1_bbaf465.xlsx]

## Sheet: Sheet1
10x PBMCs
factor	cells x features	fragments file size (GB)	wall time (s)	user time	sys time	peak memory (GB)
1x1	476981 × 135377	4.3	1524	19min 30s	13min 19s	15.3492
1x2	238490 × 135377	2.1	672	9min 45s	6min 58s	8.01034
1x3	157403 × 135375	1.4	431	6min 30s	4min 28s	5.49312
1x5	95396 × 135313	0.896	272	4min 5s	2min 57s	3.74612
1x10	47698 × 134224	0.422	129	1min 54s	1min 20s	2.39439
10x Brain
1x1	473382 × 177224	8.9	2592	32min 39s	21min 35s	15.628
1x2	236691 × 177224	4.5	1066	16min 7s	10min 30s	8.14722
1x3	156216 × 177224	3	706	10min 55s	7min 28s	5.63551
1x5	94676 × 177224	1.8	382	6min 19s	4min 2s	3.797
1x10	47338 × 177220	0.917	200	3min 13s	2min 9s	2.58191
