# Supplementary material for: PEAKQC: periodicity evaluation in single-cell ATAC-seq data for quality assessment
Source: Brief Bioinform. 2025 Sep 16;26(5):bbaf465. doi: 10.1093/bib/bbaf465 (PMC12448717; doi:10.1093/bib/bbaf465)
Supplement: Supplemental_table_2_bbaf465 [file supplemental_table_2_bbaf465.xlsx]

## Sheet: Sheet1
ADA6L
TC	PEAKQC	mNSC	FRiP	TSSe	distance-score	n-cells
	50-5000				0.353791	12032
	100-5000				0.480144	11162
	150-5000				0.0920578	10170
			0,1-2		1	68144
			0,2-2		1	66202
			0,25-2		1	64468
			0,3-2		1	61384
			0,4-2		1	54159
		0,1-0,7			0.375451	11604
		0,1-1,1			1	64544
		0,7-1,1			1	52965
		0-0,7			0.536101	18002
		1,1-4			1	1638
50-5000					0.442238	11831
100-5000					0.436823	11645
150-5000					0.433213	11501
				1-1000	0.787004	22251
				2-1000	0.601083	16224
				5-1000	0.288809	7816
	100-5000		0.25-2		0.435018	10422
	100-5000		0,3-2		0.435018	10125
	100-5000		0,4-2		0.418773	9218
	100-5000	0,1-0,7			0.361011	10603
	100-5000			1-1000	0.323105	11013
	100-5000			2-1000	0.250903	10504
	150-5000		0,3-2		0	9283
	150-5000		0,4-2		0.256318	8489
	150-5000	0,1-0,7			0.173285	9767
	150-5000			1-1000	0.0776173	10050
		0,1-0,7	0,25-2		0.451264	10880
		0,1-0,7	0,3-2		0.438628	10579
		0,1-0,7	0,4-2		0.310469	9653
		0,1-0,7		1-1000	0.456679	11458
		0,1-0,7		2-1000	0.490975	10940
150-5000	100-5000				0.265343	10210
150-5000	150-5000				0.306859	9233
150-5000			0,25-2		0.398917	10695
150-5000			0,3-2		0.49278	10349
150-5000			0,4-2		0.386282	9337
150-5000		0,1-0,7			0.384477	10574
150-5000				1-1000	0.409747	11346
150-5000				2-1000	0.50722	10745
			0,3-2	1-1000	0.680505	20693
			0,4-2	1-1000	0.651625	18948
150-5000	100-5000		0,25-2		0.330325	9490
150-5000	100-5000			2-1000	0.212996	9567
150-5000		0,1-0,7	0,25-2		0.281588	9889
150-5000		0,1-0,7		2-1000	0.478339	9957
IOBHO
TC	PEAKQC	mNSC	FRiP	TSSe	distance-score	n-cells
50-5000					0.483314	11924
100-5000					0.464519	11717
150-5000					0.463368	11477
	50-5000				0.367856	12460
	100-5000				0.284618	11530
	150-5000				0.171078	10476
		0-0,7			0.762562	20345
		0,1-0,7			0.274645	11032
		0,7-1,1			1	50160
		1,1-4			1	2667
		0,1-1,1			1	61160
				1-1000	0.813579	22889
				2-1000	0.592252	14975
				5-1000	0.658611	5320
			0,1-2		1	70444
			0,2-2		1	67219
			0,25-2		1	64425
			0,3-2		1	59931
			0,4-2		1	48613
150-5000	100-5000				0.298044	10445
150-5000	150-5000				0.188723	9428
150-5000			0,25-2		0.396624	10101
150-5000			0,3-2		0.346375	9532
150-5000			0,4-2		0.135405	7901
150-5000		0,1-0,7			0.355581	9777
150-5000				1-1000	0.345224	10744
150-5000				2-1000	0.238972	8955
	100-5000		0,25-2		0.207135	10258
	100-5000		0,3-2		0.248562	9746
	100-5000		0,4-2		0.109321	8228
	100-5000	0,1-0,7			0.167242	10185
	100-5000			1-1000	0.333717	10846
	100-5000			2-1000	0.215957	9224
	150-5000		0,3-2		0.179133	8975
	150-5000		0,4-2		0	7623
	150-5000	0,1-0,7			0.226697	9432
	150-5000			1-1000	0.111431	9900
		0,1-0,7	0,25-2		0.272344	9854
		0,1-0,7	0,3-2		0.230533	9388
		0,1-0,7	0,4-2		0.191408	7969
		0,1-0,7		1-1000	0.323744	10383
		0,1-0,7		2-1000	0.340238	8834
			0,3-2	1-1000	0.893364	20287
			0,4-2	1-1000	0.817798	17305
150-5000	100-5000		0,25-2		0.262371	9203
150-5000	100-5000			2-1000	0.151899	8208
150-5000		0,1-0,7	0,25-2		0.272727	8657
150-5000		0,1-0,7		2-1000	0.167626	7730
IOBHN
TC	PEAKQC	mNSC	FRiP	TSSe	distance-score	n-cells	additional cells	reference coverage
	50-5000				0.697127	12166	0.537564	0.998016
	100-5000				0.60936	10316	0.61962	0.975431
	150-5000				0.534925	8366	0.6989	0.892263
			0,1-2		1	59770	0.10686	0.974668
			0,25-2		1	40132	0.10458	0.64047
			0,2-2		1	47308	0.106325	0.767587
			0,3-2		1	31354	0.10247	0.49031
			0,4-2		1	18078	0.07628	0.210438
		0-0,7			1	20071	0.262568	0.804212
		0,1-0,7			0.716844	10073	0.521592	0.80177
		0,1-1,1			1	55878	0.11292	0.962918
		0,7-1,1			1	45862	0.02368	0.165726
		1,1-4			1	3582	0.06365	0.0347932
50-5000					0.737301	12734	0.514528	0.999847
100-5000					0.706439	11881	0.550711	0.998474
150-5000					0.626036	10742	0.600726	0.98474
				1-1000	0.791847	15735	0.37121	0.891347
				2-1000	0.666346	8688	0.490216	0.649931
				5-1000	0.633127	1935	0.40258	0.118877
	100-5000		0,1-2		0.5811	8885	0.703432	0.621228
	100-5000		0,25-2		0.488917	5675	0.7316	0.633603
	100-5000		0,3-2		0.36543	4391	0.725575	0.486189
	100-5000		0,4-2		0.320438	1909	0.71608	0.208607
	100-5000	0,1-0,7			0.616459	8166	0.628337	0.783
	100-5000			1-1000	0.598773	8671	0.657479	0.869983
	100-5000			2-1000	0.483272	5615	0.741407	0.635282
	150-5000		0,3-2		0.285706	3642	0.829489	0.46101
	150-5000		0,4-2		0.195899	1546	0.834411	0.196856
	150-5000	0,1-0,7			0.493595	6773	0.694079	0.717381
	150-5000			1-1000	0.492456	7098	0.7351	0.796277
		0,1-0,7	0,1-2		0.606109	8375	0.612299	0.782542
		0,1-0,7	0,25-2		0.446615	5386	0.64203	0.527697
		0,1-0,7	0,3-2		0.402078	4287	0.63121	0.412941
		0,1-0,7	0,4-2		0.380517	1973	0.6153	0.185259
		0,1-0,7		1-1000	0.637504	8356	0.56881	0.725317
		0,1-0,7		2-1000	0.487561	5403	0.65797	0.5425
150-5000	100-5000				0.573848	9666	0.654252	0.965054
150-5000	150-5000				0.513905	8112	0.717209	0.887838
150-5000			0,1-2		0.578388	9479	0.667475	0.965512
150-5000			0,25-2		0.482136	6381	0.65726	0.640012
150-5000			0,3-2		0.426532	5033	0.637989	0.49
150-5000			0,4-2		0.407592	2262	0.609195	0.210285
150-5000			0,1-0,7		0.605904	8563	0.60621	0.792156
150-5000				1-1000	0.603712	9310	0.62062	0.881734
150-5000				2-1000	0.489638	6174	0.685131	0.645506
			0,3-2	1-1000	0.696503	7865	0.372409	0.446971
			0,4-2	1-1000	0.808508	4009	0.31978	0.195636
150-5000	100-5000		0,1-2		0.541441	8475	0.732153	0.946889
150-5000	100-5000		0,25-2		0.415164	5604	0.740364	0.633145
150-5000	100-5000			2-1000	0.419043	5500	0.75436	0.633145
150-5000		0,1-0,7	0,1-2		0.551161	7417	0.686126	0.776591
150-5000		0,1-0,7	0,25-2		0.41946	5022	0.688371	0.527545
150-5000		0,1-0,7		2-1000	0	4989	0.708759	0.5396
